# Supplementary material for: Neuropsychiatric symptoms of cholinergic deficiency occur with degradation of the projections from the nucleus basalis of Meynert
Source: Brain Imaging Behav. 2016 Oct 27;11(6):1707–19. doi: 10.1007/s11682-016-9631-5 (PMC5707238; doi:10.1007/s11682-016-9631-5)
Supplement: Supplementary file 2 — (ZIP 2.26 mb) [file 11682_2016_9631_MOESM2_ESM.zip]

Archive with 1 entries (1 files):
- NbM_pathway_standardized_MNI_1mm.nii
